# Supplementary material for: Dietary Patterns in New Zealand Women: Evaluating Differences in Body Composition and Metabolic Biomarkers
Source: Nutrients. 2019 Jul 18;11(7):1643. doi: 10.3390/nu11071643 (PMC6682986; doi:10.3390/nu11071643)
Supplement: Supplementary file 1 [file nutrients-11-01643-s001.zip]

Archive with 2 entries (2 files):
- Supplementary table 1_Nutrients 521549.docx
- Supplementary table 2_Nutrients 521549.docx
